# Supplementary material for: HPLC-PDA Method for Quantification of Bioactive Compounds in Crude Extract and Fractions of Aucklandia costus Falc. and Cytotoxicity Studies against Cancer Cells
Source: Molecules. 2023 Jun 16;28(12):4815. doi: 10.3390/molecules28124815 (PMC10303526; doi:10.3390/molecules28124815)
Supplement: Supplementary file 1 [file molecules-28-04815-s001.zip]

Archive with 1 entries (1 files):
- molecules-2203020-SI.pdf
